# Supplementary material for: Simultaneous Presence of Mycotoxins in Feed Intended for Food-Producing Animals
Source: Foods. 2025 Sep 12;14(18):3176. doi: 10.3390/foods14183176 (PMC12469861; doi:10.3390/foods14183176)
Supplement: Supplementary file 1 [file foods-14-03176-s001.zip]

Archive with 1 entries (1 files):
- foods-3855657-supplementary.pdf
